# Supplementary material for: Enhancing Therapeutic Efficacy of Double Negative T Cells against Acute Myeloid Leukemia Using Idelalisib
Source: Cancers (Basel). 2021 Oct 9;13(20):5039. doi: 10.3390/cancers13205039 (PMC8533698; doi:10.3390/cancers13205039)
Supplement: Supplementary file 1 [file cancers-13-05039-s001.zip]

Archive with 1 entries (1 files):
- cancers-1399918-supplementary.pdf
